# Supplementary material for: The role of interleukin-6 signalling in pleural infection: observational and genetic analyses
Source: eBioMedicine. 2025 Aug 16;119:105887. doi: 10.1016/j.ebiom.2025.105887 (PMC12391500; doi:10.1016/j.ebiom.2025.105887)
Supplement: Supplementary Table S2 [file mmc2.zip › Supplementary_table_2_IL6R_IV_weighted_CRP_only_CRP_pQTLs.csv]

SNP	effect_allele.exposure	other_allele.exposure	beta.exposure	se.exposure	pval.exposure	pval_CRP	pval_il6R	eaf.exposure	p_scaled	id.exposure	exposure	f_stat
rs111489497	C	G	-0.0116	0.0036	0.001133	0.001133	1.0485762093807768e-63	0.8806579999999999	0.39771132530120484	IL-6R pQTL weighed by effect on CRP	IL-6R pQTL weighed by effect on CRP	10.382716049382715
rs11264239	A	G	-0.0379	0.0046	1.315e-16	1.315e-16	9.375620069258371e-293	0.0538184	0.14735951807228917	IL-6R pQTL weighed by effect on CRP	IL-6R pQTL weighed by effect on CRP	67.88327032136107
rs11590354	C	G	-0.0254	0.0025	1.883e-23	1.883e-23	1.1792340206529928e-47	0.782948	0.4400785542168675	IL-6R pQTL weighed by effect on CRP	IL-6R pQTL weighed by effect on CRP	103.22559999999999
rs116059394	A	G	-0.0456	0.0045	2.46e-24	2.46e-24	6.208690342300726e-239	0.9409935	0.15650698795180723	IL-6R pQTL weighed by effect on CRP	IL-6R pQTL weighed by effect on CRP	102.68444444444447
rs116306348	A	T	-0.0352	0.0055	1.529e-10	1.529e-10	1.2359474334445069e-107	0.9611101	0.24798168674698792	IL-6R pQTL weighed by effect on CRP	IL-6R pQTL weighed by effect on CRP	40.96000000000001
rs12025518	A	C	-0.031	0.0023	5.281e-40	5.281e-40	8.394599865194102e-201	0.737275	0.17720915662650602	IL-6R pQTL weighed by effect on CRP	IL-6R pQTL weighed by effect on CRP	181.6635160680529
rs144671207	A	G	-0.0559	0.0093	1.605e-09	1.605e-09	6.250287580151296e-30	0.0150317	0.5493667469879518	IL-6R pQTL weighed by effect on CRP	IL-6R pQTL weighed by effect on CRP	36.12914787836745
rs188727323	T	C	-0.0432	0.0032	1.21e-42	1.21e-42	0	0.809215	0.1386934939759036	IL-6R pQTL weighed by effect on CRP	IL-6R pQTL weighed by effect on CRP	182.25
rs202002227	A	T	-0.048	0.0033	3.968e-49	3.968e-49	4.365158322401665e-68	0.837873	0.37749060240963855	IL-6R pQTL weighed by effect on CRP	IL-6R pQTL weighed by effect on CRP	211.57024793388433
rs34651139	T	C	-0.0699	0.0091	1.219e-14	1.219e-14	7.079457843841403e-33	0.0154947	0.5267387951807229	IL-6R pQTL weighed by effect on CRP	IL-6R pQTL weighed by effect on CRP	59.00265668397537
rs41269913	T	C	-0.0403	0.0055	2.301e-13	2.301e-13	1.2589254117942332e-270	0.0384282	0.15024819277108434	IL-6R pQTL weighed by effect on CRP	IL-6R pQTL weighed by effect on CRP	53.68892561983472
rs4601580	A	T	-0.028	0.0021	3.478e-39	3.478e-39	0	0.555926	0.11750987951807229	IL-6R pQTL weighed by effect on CRP	IL-6R pQTL weighed by effect on CRP	177.77777777777783
rs56100876	A	G	-0.1064	0.0081	5.351e-39	5.351e-39	2.6411921632717665e-85	0.019084	0.29371903614457834	IL-6R pQTL weighed by effect on CRP	IL-6R pQTL weighed by effect on CRP	172.54930650815427
rs79219014	T	G	-0.086	0.0068	1.928e-36	1.928e-36	7.979946872679524e-152	0.0267112	0.21909493975903616	IL-6R pQTL weighed by effect on CRP	IL-6R pQTL weighed by effect on CRP	159.94809688581313
rs79438587	T	C	-0.0183	0.0029	1.369e-10	1.369e-10	5e-324	0.172436	0.14110072289156628	IL-6R pQTL weighed by effect on CRP	IL-6R pQTL weighed by effect on CRP	39.820451843044005
rs79505546	T	C	-0.0592	0.009	3.91e-11	3.91e-11	1.0464054670474268e-30	0.0161185	0.5407007228915662	IL-6R pQTL weighed by effect on CRP	IL-6R pQTL weighed by effect on CRP	43.26716049382717
rs8192484	A	T	-0.0411	0.0072	1.303e-08	1.303e-08	1.6978135683738033e-8	0.9771795	0.9792978313253012	IL-6R pQTL weighed by effect on CRP	IL-6R pQTL weighed by effect on CRP	32.58506944444444
rs116037345	T	C	0.0358	0.006	2.527e-09	2.527e-09	3.24339617349346e-122	0.0285607	0.23546409638554217	IL-6R pQTL weighed by effect on CRP	IL-6R pQTL weighed by effect on CRP	35.60111111111111
rs139952834	T	C	0.0638	0.0092	3.34e-12	3.34e-12	1.2802653747653095e-63	0.0125679	0.39867421686746984	IL-6R pQTL weighed by effect on CRP	IL-6R pQTL weighed by effect on CRP	48.09120982986767
rs140393337	T	G	0.0323	0.0091	0.0003645	0.0003645	2.6742376570889864e-74	0.0164003	0.3640101204819277	IL-6R pQTL weighed by effect on CRP	IL-6R pQTL weighed by effect on CRP	12.598599202994809
rs147889978	A	G	0.0327	0.0062	1.401e-07	1.401e-07	2.3572193636510018e-98	0.0295219	0.26627662650602407	IL-6R pQTL weighed by effect on CRP	IL-6R pQTL weighed by effect on CRP	27.817117585848077
rs149214100	T	C	0.0352	0.0109	0.001233	0.001233	7.661256450138023e-18	0.011899	0.7207614457831326	IL-6R pQTL weighed by effect on CRP	IL-6R pQTL weighed by effect on CRP	10.428751788569986
rs2228145	A	C	0.0929	0.002	1.85e-454	1.85e-454	0	0.594739	0.001	IL-6R pQTL weighed by effect on CRP	IL-6R pQTL weighed by effect on CRP	2157.6025
rs3738028	A	C	0.0145	0.0021	1.187e-11	1.187e-11	1.0997652680385674e-16	0.582258	0.7549440963855422	IL-6R pQTL weighed by effect on CRP	IL-6R pQTL weighed by effect on CRP	47.67573696145126
rs540849570	A	G	0.0161	0.0044	0.0002355	0.0002355	2.0295511446320831e-25	0.922427	0.599437108433735	IL-6R pQTL weighed by effect on CRP	IL-6R pQTL weighed by effect on CRP	13.388946280991735
rs5777914	A	T	0.0107	0.0025	2.625e-05	2.625e-05	3.664375746478273e-114	0.537813	0.23979710843373495	IL-6R pQTL weighed by effect on CRP	IL-6R pQTL weighed by effect on CRP	18.318399999999997
rs61806853	T	C	0.044	0.0048	3.752e-20	3.752e-20	1.1481536214968888e-125	0.9493311	0.23401975903614458	IL-6R pQTL weighed by effect on CRP	IL-6R pQTL weighed by effect on CRP	84.02777777777779
rs6682000	A	C	0.0085	0.002	2.989e-05	2.989e-05	2.857458949497292e-9	0.438018	0.9513739759036145	IL-6R pQTL weighed by effect on CRP	IL-6R pQTL weighed by effect on CRP	18.062500000000004
rs72696218	T	G	0.0833	0.009	1.441e-20	1.441e-20	1.2368014906322486e-28	0.9827748	0.5575513253012049	IL-6R pQTL weighed by effect on CRP	IL-6R pQTL weighed by effect on CRP	85.66530864197532
rs73016210	A	G	0.0777	0.0242	0.001343	0.001343	1.0688087485777343e-40	0.0108334	0.46126216867469877	IL-6R pQTL weighed by effect on CRP	IL-6R pQTL weighed by effect on CRP	10.30887575985247
rs7555748	A	C	0.0406	0.0057	1.073e-12	1.073e-12	1.4092887984218777e-228	0.9565247	0.16565445783132532	IL-6R pQTL weighed by effect on CRP	IL-6R pQTL weighed by effect on CRP	50.73437980917204
rs77994623	T	C	0.0455	0.0027	1.557e-61	1.557e-61	0	0.169665	0.08910457831325301	IL-6R pQTL weighed by effect on CRP	IL-6R pQTL weighed by effect on CRP	283.98491083676265
rs78651737	T	C	0.0224	0.0043	1.62e-07	1.62e-07	9.965520801347682e-26	0.0754487	0.5965484337349397	IL-6R pQTL weighed by effect on CRP	IL-6R pQTL weighed by effect on CRP	27.13683071930773
rs79778789	A	G	0.053	0.008	4.417e-11	4.417e-11	6.886522963442664e-137	0.9837538	0.2234279518072289	IL-6R pQTL weighed by effect on CRP	IL-6R pQTL weighed by effect on CRP	43.890625
rs9426831	A	T	0.0328	0.002	2.246e-58	2.246e-58	0	0.55191	0.11076963855421687	IL-6R pQTL weighed by effect on CRP	IL-6R pQTL weighed by effect on CRP	268.9600000000001
