# Supplementary material for: The role of interleukin-6 signalling in pleural infection: observational and genetic analyses
Source: eBioMedicine. 2025 Aug 16;119:105887. doi: 10.1016/j.ebiom.2025.105887 (PMC12391500; doi:10.1016/j.ebiom.2025.105887)
Supplement: Supplementary Table S3 [file mmc3.zip › Supplementary_table_3_IL6R_IV_weighted_CRP_only_LD_0.01.csv]

SNP	effect_allele.exposure	other_allele.exposure	beta.exposure	se.exposure	pval.exposure	pval_CRP	pval_il6R	eaf.exposure	p_scaled	id.exposure	exposure	f_stat	rsid	pval	id
rs111489497	C	G	-0.0116	0.0036	0.001133	0.001133	1.0485762093807768e-63	0.8806579999999999	0.39771132530120484	IL-6R pQTL weighed by effect on CRP	IL-6R pQTL weighed by effect on CRP	10.382716049382715	rs111489497	0.39771132530120484	vrTAEd
rs144671207	A	G	-0.0559	0.0093	1.605e-09	1.605e-09	6.250287580151296e-30	0.0150317	0.5493667469879518	IL-6R pQTL weighed by effect on CRP	IL-6R pQTL weighed by effect on CRP	36.12914787836745	rs144671207	0.5493667469879518	vrTAEd
rs186110340	C	G	-0.0444	0.0068	7.574e-11	7.574e-11	2.3878112829131e-144	0.9750162	0.22053927710843374	IL-6R pQTL weighed by effect on CRP	IL-6R pQTL weighed by effect on CRP	42.63321799307959	rs186110340	0.22053927710843374	vrTAEd
rs115335886	A	G	0.0281	0.0063	8.526e-06	8.526e-06	1.6668633588877552e-21	0.028517	0.6408414457831325	IL-6R pQTL weighed by effect on CRP	IL-6R pQTL weighed by effect on CRP	19.8944318468128	rs115335886	0.6408414457831325	vrTAEd
rs12406117	A	G	0.0133	0.002	6.509e-11	6.509e-11	1.2568978981955445e-63	0.542591	0.3981927710843373	IL-6R pQTL weighed by effect on CRP	IL-6R pQTL weighed by effect on CRP	44.222500000000004	rs12406117	0.3981927710843373	vrTAEd
rs140393337	T	G	0.0323	0.0091	0.0003645	0.0003645	2.6742376570889864e-74	0.0164003	0.3640101204819277	IL-6R pQTL weighed by effect on CRP	IL-6R pQTL weighed by effect on CRP	12.598599202994809	rs140393337	0.3640101204819277	vrTAEd
rs147889978	A	G	0.0327	0.0062	1.401e-07	1.401e-07	2.3572193636510018e-98	0.0295219	0.26627662650602407	IL-6R pQTL weighed by effect on CRP	IL-6R pQTL weighed by effect on CRP	27.817117585848077	rs147889978	0.26627662650602407	vrTAEd
rs149214100	T	C	0.0352	0.0109	0.001233	0.001233	7.661256450138023e-18	0.011899	0.7207614457831326	IL-6R pQTL weighed by effect on CRP	IL-6R pQTL weighed by effect on CRP	10.428751788569986	rs149214100	0.7207614457831326	vrTAEd
rs2228145	A	C	0.0929	0.002	1.85e-454	1.85e-454	0	0.594739	0.001	IL-6R pQTL weighed by effect on CRP	IL-6R pQTL weighed by effect on CRP	2157.6025	rs2228145	0.001	vrTAEd
rs61806853	T	C	0.044	0.0048	3.752e-20	3.752e-20	1.1481536214968888e-125	0.9493311	0.23401975903614458	IL-6R pQTL weighed by effect on CRP	IL-6R pQTL weighed by effect on CRP	84.02777777777779	rs61806853	0.23401975903614458	vrTAEd
rs72696218	T	G	0.0833	0.009	1.441e-20	1.441e-20	1.2368014906322486e-28	0.9827748	0.5575513253012049	IL-6R pQTL weighed by effect on CRP	IL-6R pQTL weighed by effect on CRP	85.66530864197532	rs72696218	0.5575513253012049	vrTAEd
rs73016210	A	G	0.0777	0.0242	0.001343	0.001343	1.0688087485777343e-40	0.0108334	0.46126216867469877	IL-6R pQTL weighed by effect on CRP	IL-6R pQTL weighed by effect on CRP	10.30887575985247	rs73016210	0.46126216867469877	vrTAEd
