# Supplementary material for: The role of interleukin-6 signalling in pleural infection: observational and genetic analyses
Source: eBioMedicine. 2025 Aug 16;119:105887. doi: 10.1016/j.ebiom.2025.105887 (PMC12391500; doi:10.1016/j.ebiom.2025.105887)
Supplement: Supplementary Table S4 [file mmc4.zip › Supplementary_table_4_IL6R_IV_deCODE.csv]

SNP	effect_allele.exposure	other_allele.exposure	beta.exposure	se.exposure	pval.exposure	pval_CRP	pval_il6R	eaf.exposure	p_scaled	id.exposure	exposure	f_stat
rs112505856	T	C	-0.0732	0.01935	1.55e-4	1.55e-4	4.19e-99	0.04454	4.19e-99	IL-6R pQTL weighed by effect on CRP deCODE	IL-6R pQTL weighed by effect on CRP deCODE	14.310678444805001
rs12735458	G	A	-0.13	0.034589	1.71e-4	1.71e-4	3.8e-33	0.01372	3.8e-33	IL-6R pQTL weighed by effect on CRP deCODE	IL-6R pQTL weighed by effect on CRP deCODE	14.125723204325757
rs16835819	C	T	-0.0911	0.02421	1.68e-4	1.68e-4	9.629999999999999e-46	0.0294	9.629999999999999e-46	IL-6R pQTL weighed by effect on CRP deCODE	IL-6R pQTL weighed by effect on CRP deCODE	14.159475783370791
rs2228145	C	A	-0.1011	0.008271	2.35e-34	2.35e-34	0	0.41514	0	IL-6R pQTL weighed by effect on CRP deCODE	IL-6R pQTL weighed by effect on CRP deCODE	149.4122719114164
rs35013837	T	C	-0.0759	0.011364	2.41e-11	2.41e-11	4.04e-273	0.15429	4.04e-273	IL-6R pQTL weighed by effect on CRP deCODE	IL-6R pQTL weighed by effect on CRP deCODE	44.60885762743236
rs77510509	C	T	-0.0586	0.014771	7.27e-5	7.27e-5	1.01e-87	0.08277	1.01e-87	IL-6R pQTL weighed by effect on CRP deCODE	IL-6R pQTL weighed by effect on CRP deCODE	15.738938405222077
rs79219014	T	G	-0.1033	0.031772	0.001149	0.001149	1.87e-119	0.01662	1.87e-119	IL-6R pQTL weighed by effect on CRP deCODE	IL-6R pQTL weighed by effect on CRP deCODE	10.57088955395383
rs10908424	C	G	0.0338	0.008912	1.49e-4	1.49e-4	8.43e-164	0.2989	8.43e-164	IL-6R pQTL weighed by effect on CRP deCODE	IL-6R pQTL weighed by effect on CRP deCODE	14.384111632914205
rs111303174	A	C	0.0805	0.018539	1.41e-5	1.41e-5	3.42e-111	0.04992	3.42e-111	IL-6R pQTL weighed by effect on CRP deCODE	IL-6R pQTL weighed by effect on CRP deCODE	18.854679385476736
rs61811397	A	G	0.0318	0.009771	0.001136	0.001136	0	0.21944	0	IL-6R pQTL weighed by effect on CRP deCODE	IL-6R pQTL weighed by effect on CRP deCODE	10.591957107287117
rs7525477	A	G	0.0381	0.008375	5.39e-6	5.39e-6	0	0.37475	0	IL-6R pQTL weighed by effect on CRP deCODE	IL-6R pQTL weighed by effect on CRP deCODE	20.695709512140787
rs7553602	T	A	0.0575	0.009878	5.85e-9	5.85e-9	2.62e-187	0.21577	2.62e-187	IL-6R pQTL weighed by effect on CRP deCODE	IL-6R pQTL weighed by effect on CRP deCODE	33.88423193001183
rs77994623	T	C	0.041	0.011622	4.19e-4	4.19e-4	0	0.13985	0	IL-6R pQTL weighed by effect on CRP deCODE	IL-6R pQTL weighed by effect on CRP deCODE	12.445317230617963
rs9427097	G	T	0.051	0.00974	1.64e-7	1.64e-7	0	0.22461	0	IL-6R pQTL weighed by effect on CRP deCODE	IL-6R pQTL weighed by effect on CRP deCODE	27.417158228942224
