# Supplementary material for: The role of interleukin-6 signalling in pleural infection: observational and genetic analyses
Source: eBioMedicine. 2025 Aug 16;119:105887. doi: 10.1016/j.ebiom.2025.105887 (PMC12391500; doi:10.1016/j.ebiom.2025.105887)
Supplement: Supplementary Table S5 [file mmc5.zip › Supplementary_table_5_IVW_MR_empyema_results_w_comparators.tsv]

id.exposure	outcome	exposure	method	b	se	pval	or	l95	u95
IL-6R pQTL weighed by effect on CRP	Critical COVID-19	decreased IL-6 activity (CRP)	Inverse variance weighted	-0.4204477371632342	0.10742323718717475	9.080349570899374e-5	0.65675270138463	0.5320609215260127	0.8106667739079978
IL-6R pQTL weighed by effect on CRP	Empyema UKB/Finngen	decreased IL-6 activity (CRP)	Inverse variance weighted	-1.4557983232875487	0.26803623149355965	5.592962396800154e-8	0.2332141093109071	0.1379106403839467	0.3943772621913717
IL-6R pQTL weighed by effect on CRP	Myocardial Infarction	decreased IL-6 activity (CRP)	Inverse variance weighted	-0.2558233276191395	0.08032256953595793	0.0014477927110844418	0.7742787503794074	0.6614932074337073	0.906294390557559
IL-6R pQTL weighed by effect on CRP	Pneumonia	decreased IL-6 activity (CRP)	Inverse variance weighted	0.19462052786543743	0.0647731425108138	0.002658878960869145	1.2148498973263078	1.070006976498101	1.3792996732263452
IL-6R pQTL weighed by effect on CRP	Rheumatoid Arthritis	decreased IL-6 activity (CRP)	Inverse variance weighted	-0.6175187517571905	0.15694666909286864	8.334335311886589e-5	0.5392808686080822	0.3964781989390346	0.7335178983987637
