# Supplementary material for: The role of interleukin-6 signalling in pleural infection: observational and genetic analyses
Source: eBioMedicine. 2025 Aug 16;119:105887. doi: 10.1016/j.ebiom.2025.105887 (PMC12391500; doi:10.1016/j.ebiom.2025.105887)
Supplement: Supplementary Table S6 [file mmc6.zip]

Archive with 1 entries (1 files):
- Supplementary_table_6_IVW_MR_LD_001.tsv
