# Supplementary material for: The role of interleukin-6 signalling in pleural infection: observational and genetic analyses
Source: eBioMedicine. 2025 Aug 16;119:105887. doi: 10.1016/j.ebiom.2025.105887 (PMC12391500; doi:10.1016/j.ebiom.2025.105887)
Supplement: Supplementary Table S6 [file mmc6.zip › Supplementary_table_6_IVW_MR_LD_001.tsv]

id.exposure	outcome	exposure	method	b	se	pval	or	l95	u95
IL-6R pQTL weighed by effect on CRP	Critical COVID-19	IL-6R pQTL weighed by effect on CRP	Inverse variance weighted	-0.46721084303731364	0.12918635266592926	2.985383635681931e-4	0.6267479310430141	0.4865497632699355	0.8073438704948417
IL-6R pQTL weighed by effect on CRP	Empyema UKB/Finngen	IL-6R pQTL weighed by effect on CRP	Inverse variance weighted	-1.3275753420454381	0.36501080190665947	2.7574087014146806e-4	0.26511930625038693	0.1296396612415681	0.5421816585567333
IL-6R pQTL weighed by effect on CRP	Myocardial Infarction	IL-6R pQTL weighed by effect on CRP	Inverse variance weighted	-0.2927514538282409	0.1085029527044766	0.006973718940839593	0.7462075846890818	0.6032538206042681	0.9230372696019581
IL-6R pQTL weighed by effect on CRP	Pneumonia	IL-6R pQTL weighed by effect on CRP	Inverse variance weighted	0.2060012972892006	0.09160960415884763	0.02453243676580627	1.2287547980446076	1.026799284446957	1.4704318327713453
IL-6R pQTL weighed by effect on CRP	Rheumatoid Arthritis	IL-6R pQTL weighed by effect on CRP	Inverse variance weighted	-0.5772574981857694	0.1705105227886621	7.105763213319014e-4	0.5614359963639987	0.4019377219642208	0.7842269107583162
