# Supplementary material for: The role of interleukin-6 signalling in pleural infection: observational and genetic analyses
Source: eBioMedicine. 2025 Aug 16;119:105887. doi: 10.1016/j.ebiom.2025.105887 (PMC12391500; doi:10.1016/j.ebiom.2025.105887)
Supplement: Supplementary Table S7 [file mmc7.zip › Supplementary_table_7_IVW_MR_CRP_pQTL.tsv]

id.exposure	outcome	exposure	method	b	se	pval	or	l95	u95
IL-6R pQTL weighed by effect on CRP	Critical COVID-19	IL-6R pQTL weighed by effect on CRP	Inverse variance weighted	-0.4058504632627174	0.10773794425207636	1.652110092750078e-4	0.666409812723472	0.5395516111934546	0.8230946387349432
IL-6R pQTL weighed by effect on CRP	Empyema UKB/Finngen	IL-6R pQTL weighed by effect on CRP	Inverse variance weighted	-1.4096747365621043	0.2834186435659804	6.564457145943431e-7	0.24422270695318357	0.14013132253196312	0.4256345370460339
IL-6R pQTL weighed by effect on CRP	Myocardial Infarction	IL-6R pQTL weighed by effect on CRP	Inverse variance weighted	-0.2298647947852425	0.08878678742989052	0.009626831127294259	0.7946410348522358	0.6677196373260587	0.9456878890064491
IL-6R pQTL weighed by effect on CRP	Pneumonia	IL-6R pQTL weighed by effect on CRP	Inverse variance weighted	0.21372170442721067	0.06968139471248701	0.002161268303684893	1.238277999552505	1.0801999585355326	1.419489412177491
IL-6R pQTL weighed by effect on CRP	Rheumatoid Arthritis	IL-6R pQTL weighed by effect on CRP	Inverse variance weighted	-0.6902160239640756	0.16214868710542701	2.0747955995809587e-5	0.5014677283178507	0.3649381285132996	0.6890753881177458
