# Supplementary material for: The role of interleukin-6 signalling in pleural infection: observational and genetic analyses
Source: eBioMedicine. 2025 Aug 16;119:105887. doi: 10.1016/j.ebiom.2025.105887 (PMC12391500; doi:10.1016/j.ebiom.2025.105887)
Supplement: Supplementary Table S8 [file mmc8.zip › Supplementary_table_8_radial_MR.tsv]

id.exposure	outcome	exposure	method	b	se	pval	or	l95	u95
IL-6R pQTL weighed by effect on CRP	Critical COVID-19	decreased IL-6 activity (CRP)	IVW radial	-0.4201639254843932	0.10745878903305796	9.229590647022528e-5	0.6569391219243053	0.5321748639623619	0.8109533898339099
IL-6R pQTL weighed by effect on CRP	Empyema UKB/Finngen	decreased IL-6 activity (CRP)	IVW radial	-1.4563009254400223	0.1997412034915303	3.0780217464014736e-13	0.2330969248486285	0.15758446412832686	0.3447939914282466
IL-6R pQTL weighed by effect on CRP	Myocardial Infarction	decreased IL-6 activity (CRP)	IVW radial	-0.2558668416473703	0.08031014155033209	0.0014426247826871772	0.7742450591250314	0.6614805365359858	0.9062328798345706
IL-6R pQTL weighed by effect on CRP	Pneumonia	decreased IL-6 activity (CRP)	IVW radial	0.19454150290992997	0.055044025291761535	4.088734705573986e-4	1.214753897660458	1.0905206179278453	1.353139966014755
IL-6R pQTL weighed by effect on CRP	Rheumatoid Arthritis	decreased IL-6 activity (CRP)	IVW radial	-0.617354657591091	0.1569728401263671	8.393567077011385e-5	0.5393693687134867	0.3965229237821935	0.7336759073888617
