# Supplementary material for: The role of interleukin-6 signalling in pleural infection: observational and genetic analyses
Source: eBioMedicine. 2025 Aug 16;119:105887. doi: 10.1016/j.ebiom.2025.105887 (PMC12391500; doi:10.1016/j.ebiom.2025.105887)
Supplement: Supplementary Table S9 [file mmc9.zip › Supplementary_table_9_Leave_one_out_analysis.tsv]

exposure	outcome	id.exposure	id.outcome	samplesize	SNP	b	se	p	or	l95	u95
IL-6R pQTL weighed by effect on CRP	Empyema UKB/Finngen	IL-6R pQTL weighed by effect on CRP	Empyema UKB/Finngen	NA	rs111489497	-1.4604106193217328	0.2685580653355087	5.3891139280887286e-8	0.23214093360394136	0.13713568698007034	0.3929641819808811
IL-6R pQTL weighed by effect on CRP	Empyema UKB/Finngen	IL-6R pQTL weighed by effect on CRP	Empyema UKB/Finngen	NA	rs11264239	-1.496119148595963	0.2696085316703205	2.869341733904788e-8	0.2239977776019988	0.1320530067558446	0.37996108989327343
IL-6R pQTL weighed by effect on CRP	Empyema UKB/Finngen	IL-6R pQTL weighed by effect on CRP	Empyema UKB/Finngen	NA	rs115335886	-1.45338862122826	0.26872848392963955	6.359359388500983e-8	0.2337767634725528	0.13805592121236143	0.39586549174979124
IL-6R pQTL weighed by effect on CRP	Empyema UKB/Finngen	IL-6R pQTL weighed by effect on CRP	Empyema UKB/Finngen	NA	rs11590354	-1.483618457240282	0.2709057107629038	4.337906340117932e-8	0.2268154796028915	0.1333745890755452	0.38572011463405814
IL-6R pQTL weighed by effect on CRP	Empyema UKB/Finngen	IL-6R pQTL weighed by effect on CRP	Empyema UKB/Finngen	NA	rs116037345	-1.477796986133188	0.26886917905339325	3.87749979846706e-8	0.22813973016739142	0.13468984649302904	0.38642657806833214
IL-6R pQTL weighed by effect on CRP	Empyema UKB/Finngen	IL-6R pQTL weighed by effect on CRP	Empyema UKB/Finngen	NA	rs116059394	-1.4290258878501134	0.27193932989885755	1.480697022344743e-7	0.23954214954882186	0.14057319367233742	0.40818907155384426
IL-6R pQTL weighed by effect on CRP	Empyema UKB/Finngen	IL-6R pQTL weighed by effect on CRP	Empyema UKB/Finngen	NA	rs116141616	-1.4348254687944506	0.26862105673628534	9.220694867192654e-8	0.23815692620307227	0.14067222502522558	0.40319772782668867
IL-6R pQTL weighed by effect on CRP	Empyema UKB/Finngen	IL-6R pQTL weighed by effect on CRP	Empyema UKB/Finngen	NA	rs116306348	-1.467267054445467	0.26935117414098064	5.110773464528922e-8	0.23055471845782952	0.13598708571106066	0.390886222211655
IL-6R pQTL weighed by effect on CRP	Empyema UKB/Finngen	IL-6R pQTL weighed by effect on CRP	Empyema UKB/Finngen	NA	rs12025518	-1.448786118219548	0.2742032023709989	1.266543347421917e-7	0.2348552015834119	0.13721250893280795	0.4019820506146056
IL-6R pQTL weighed by effect on CRP	Empyema UKB/Finngen	IL-6R pQTL weighed by effect on CRP	Empyema UKB/Finngen	NA	rs12406117	-1.4526648024660886	0.2693826503277649	6.945702221471238e-8	0.23394603673430495	0.13797885956629985	0.3966603889590074
IL-6R pQTL weighed by effect on CRP	Empyema UKB/Finngen	IL-6R pQTL weighed by effect on CRP	Empyema UKB/Finngen	NA	rs139952834	-1.4495087948086716	0.271159246510724	9.01181613816918e-8	0.23468553854053228	0.13793386911835365	0.3993022333970838
IL-6R pQTL weighed by effect on CRP	Empyema UKB/Finngen	IL-6R pQTL weighed by effect on CRP	Empyema UKB/Finngen	NA	rs140393337	-1.4763271465625452	0.26839284932589563	3.7845750002659247e-8	0.22847530553098588	0.13501395557710166	0.38663384843700277
IL-6R pQTL weighed by effect on CRP	Empyema UKB/Finngen	IL-6R pQTL weighed by effect on CRP	Empyema UKB/Finngen	NA	rs144671207	-1.4584295672026348	0.26900176943743154	5.9056176745033166e-8	0.23260127271972458	0.13728818322223435	0.39408600799426596
IL-6R pQTL weighed by effect on CRP	Empyema UKB/Finngen	IL-6R pQTL weighed by effect on CRP	Empyema UKB/Finngen	NA	rs147830103	-1.5029070302136491	0.2703658906882461	2.7165233566835084e-8	0.22248245593529667	0.13096512979798872	0.3779513163187153
IL-6R pQTL weighed by effect on CRP	Empyema UKB/Finngen	IL-6R pQTL weighed by effect on CRP	Empyema UKB/Finngen	NA	rs147889978	-1.448534861130546	0.269116921189084	7.343860991640862e-8	0.23491421803153872	0.1386220621030514	0.3980945673160244
IL-6R pQTL weighed by effect on CRP	Empyema UKB/Finngen	IL-6R pQTL weighed by effect on CRP	Empyema UKB/Finngen	NA	rs149214100	-1.4560616888664493	0.2687908470966953	6.058002906980432e-8	0.2331526968293225	0.13767055243382825	0.39485699067645086
IL-6R pQTL weighed by effect on CRP	Empyema UKB/Finngen	IL-6R pQTL weighed by effect on CRP	Empyema UKB/Finngen	NA	rs183641528	-1.4853670407369535	0.27190785279940316	4.6879112463535705e-8	0.22641922034563208	0.13288031644789314	0.38580329060268975
IL-6R pQTL weighed by effect on CRP	Empyema UKB/Finngen	IL-6R pQTL weighed by effect on CRP	Empyema UKB/Finngen	NA	rs186110340	-1.449481850949402	0.26865817350981697	6.84227606374119e-8	0.23469186195984357	0.13861542997682574	0.3973603088731665
IL-6R pQTL weighed by effect on CRP	Empyema UKB/Finngen	IL-6R pQTL weighed by effect on CRP	Empyema UKB/Finngen	NA	rs202002227	-1.4671000351509413	0.270328717446362	5.727816537656969e-8	0.23059322876014812	0.13574945684121134	0.39170128844219043
IL-6R pQTL weighed by effect on CRP	Empyema UKB/Finngen	IL-6R pQTL weighed by effect on CRP	Empyema UKB/Finngen	NA	rs2228145	-1.5711748234892327	0.3548326350591513	9.514082944833113e-6	0.20780090950680252	0.10365918917624825	0.41656912749370195
IL-6R pQTL weighed by effect on CRP	Empyema UKB/Finngen	IL-6R pQTL weighed by effect on CRP	Empyema UKB/Finngen	NA	rs34651139	-1.467698567451212	0.2696597023112762	5.24552703636866e-8	0.2304552525602367	0.13584624503949766	0.39095393043186955
IL-6R pQTL weighed by effect on CRP	Empyema UKB/Finngen	IL-6R pQTL weighed by effect on CRP	Empyema UKB/Finngen	NA	rs3738028	-1.431654321754467	0.2694719935333576	1.0794577028842759e-7	0.23891335557513615	0.14088385815226487	0.40515352305642277
IL-6R pQTL weighed by effect on CRP	Empyema UKB/Finngen	IL-6R pQTL weighed by effect on CRP	Empyema UKB/Finngen	NA	rs41269913	-1.4486195151884727	0.26938701721453057	7.55414892916243e-8	0.23489433243142793	0.13853696842590124	0.3982716529409088
IL-6R pQTL weighed by effect on CRP	Empyema UKB/Finngen	IL-6R pQTL weighed by effect on CRP	Empyema UKB/Finngen	NA	rs540849570	-1.462510345625278	0.2681774338877409	4.938306615617816e-8	0.2316540125588835	0.13695017354695715	0.39184748835846717
IL-6R pQTL weighed by effect on CRP	Empyema UKB/Finngen	IL-6R pQTL weighed by effect on CRP	Empyema UKB/Finngen	NA	rs56100876	-1.4739131572733186	0.27337605743285687	6.986321985506931e-8	0.2290275087095132	0.13402482569079255	0.39137226611061854
IL-6R pQTL weighed by effect on CRP	Empyema UKB/Finngen	IL-6R pQTL weighed by effect on CRP	Empyema UKB/Finngen	NA	rs60517797	-1.4180992405712955	0.2716277456022591	1.7820461639303283e-7	0.24217389401312878	0.1422044281287779	0.4124217207102111
IL-6R pQTL weighed by effect on CRP	Empyema UKB/Finngen	IL-6R pQTL weighed by effect on CRP	Empyema UKB/Finngen	NA	rs61806853	-1.4368013599245752	0.2701437549042874	1.0453729717295744e-7	0.2376868186386406	0.1399761651861726	0.40360459710707125
IL-6R pQTL weighed by effect on CRP	Empyema UKB/Finngen	IL-6R pQTL weighed by effect on CRP	Empyema UKB/Finngen	NA	rs6682000	-1.4342556690930144	0.26858681719064625	9.294263925223223e-8	0.2382926666172689	0.14076184899919797	0.4034004623219492
IL-6R pQTL weighed by effect on CRP	Empyema UKB/Finngen	IL-6R pQTL weighed by effect on CRP	Empyema UKB/Finngen	NA	rs72696218	-1.4597297065914219	0.2722770131185071	8.267397924412316e-8	0.23229905514823546	0.13623245119488325	0.39610864041173266
IL-6R pQTL weighed by effect on CRP	Empyema UKB/Finngen	IL-6R pQTL weighed by effect on CRP	Empyema UKB/Finngen	NA	rs73016210	-1.4651996062875225	0.27025123770575926	5.906121756659351e-8	0.23103187146039905	0.13602834005589678	0.3923868041656702
IL-6R pQTL weighed by effect on CRP	Empyema UKB/Finngen	IL-6R pQTL weighed by effect on CRP	Empyema UKB/Finngen	NA	rs7555748	-1.45355328375396	0.2694874741030035	6.899476464664591e-8	0.23373827236933756	0.13782800206938528	0.39638955183213814
IL-6R pQTL weighed by effect on CRP	Empyema UKB/Finngen	IL-6R pQTL weighed by effect on CRP	Empyema UKB/Finngen	NA	rs76289529	-1.4084250401256384	0.2693605644352958	1.7063943001016915e-7	0.24452810198556318	0.1442262911686068	0.41458455442607356
IL-6R pQTL weighed by effect on CRP	Empyema UKB/Finngen	IL-6R pQTL weighed by effect on CRP	Empyema UKB/Finngen	NA	rs77994623	-1.4092959671446414	0.2758516490115891	3.24055469668075e-7	0.2443152285667001	0.1422790229231322	0.4195272759347459
IL-6R pQTL weighed by effect on CRP	Empyema UKB/Finngen	IL-6R pQTL weighed by effect on CRP	Empyema UKB/Finngen	NA	rs78651737	-1.4425141834093311	0.2691092774097128	8.307066364718074e-8	0.23633282703905256	0.1394612677050976	0.4004925959398058
IL-6R pQTL weighed by effect on CRP	Empyema UKB/Finngen	IL-6R pQTL weighed by effect on CRP	Empyema UKB/Finngen	NA	rs79219014	-1.4238799729335179	0.2705648660441709	1.4201720335245524e-7	0.24077799010738862	0.1416795997726247	0.4091911652291064
IL-6R pQTL weighed by effect on CRP	Empyema UKB/Finngen	IL-6R pQTL weighed by effect on CRP	Empyema UKB/Finngen	NA	rs79438587	-1.444890444184724	0.2693096062332082	8.087530179634678e-8	0.23577190532429881	0.13907564678633696	0.39969895970105396
IL-6R pQTL weighed by effect on CRP	Empyema UKB/Finngen	IL-6R pQTL weighed by effect on CRP	Empyema UKB/Finngen	NA	rs79505546	-1.4784551835847595	0.268858848318793	3.819481008234715e-8	0.22798961858534275	0.13460394861378283	0.3861644975351609
IL-6R pQTL weighed by effect on CRP	Empyema UKB/Finngen	IL-6R pQTL weighed by effect on CRP	Empyema UKB/Finngen	NA	rs79778789	-1.4329860515678896	0.2705235789442289	1.1766674185685503e-7	0.23859539929960907	0.1404066721198274	0.4054491407527697
IL-6R pQTL weighed by effect on CRP	Empyema UKB/Finngen	IL-6R pQTL weighed by effect on CRP	Empyema UKB/Finngen	NA	rs8192484	-1.4615007414809738	0.26939058103208124	5.7886120607747355e-8	0.23188800951227848	0.13676293133256126	0.39317707241014815
IL-6R pQTL weighed by effect on CRP	Empyema UKB/Finngen	IL-6R pQTL weighed by effect on CRP	Empyema UKB/Finngen	NA	All	-1.4557983232875487	0.26803623149355965	5.592962396800154e-8	0.2332141093109071	0.1379106403839467	0.3943772621913717
