# Supplementary material for: The role of interleukin-6 signalling in pleural infection: observational and genetic analyses
Source: eBioMedicine. 2025 Aug 16;119:105887. doi: 10.1016/j.ebiom.2025.105887 (PMC12391500; doi:10.1016/j.ebiom.2025.105887)
Supplement: Supplementary Table S10 [file mmc10.zip › Supplementary_table_10_Egger_MR.tsv]

id.exposure	id.outcome	outcome	exposure	egger_intercept	se	pval	n	n1	n2
IL-6R pQTL weighed by effect on CRP	Critical COVID-19	Critical COVID-19	decreased IL-6 activity (CRP)	-0.004161014796447791	0.008148547360550885	0.6128055977207455	NA	NA	NA
IL-6R pQTL weighed by effect on CRP	Empyema UKB/Finngen	Empyema UKB/Finngen	decreased IL-6 activity (CRP)	-0.019418263380532267	0.019016612337442076	0.31382755175238336	NA	NA	NA
IL-6R pQTL weighed by effect on CRP	Myocardial Infarction	Myocardial Infarction	decreased IL-6 activity (CRP)	0.011592446057259658	0.0054865434181838	0.04141833124137989	NA	NA	NA
IL-6R pQTL weighed by effect on CRP	Pneumonia	Pneumonia	decreased IL-6 activity (CRP)	0.0021927185118459985	0.004498161725747831	0.6289648596163906	NA	NA	NA
IL-6R pQTL weighed by effect on CRP	Rheumatoid Arthritis	Rheumatoid Arthritis	decreased IL-6 activity (CRP)	-0.008347515632136775	0.011027367171530307	0.4538545080987618	NA	NA	NA
