# Supplementary material for: The role of interleukin-6 signalling in pleural infection: observational and genetic analyses
Source: eBioMedicine. 2025 Aug 16;119:105887. doi: 10.1016/j.ebiom.2025.105887 (PMC12391500; doi:10.1016/j.ebiom.2025.105887)
Supplement: Supplementary Table S11 [file mmc11.zip › Supplementary_table_11_IVW_MR_UKB_Steiger.tsv]

id.exposure	id.outcome	exposure	outcome	snp_r2.exposure	snp_r2.outcome	correct_causal_direction	steiger_pval
IL-6R pQTL weighed by effect on CRP	Empyema UKB/Finngen	IL-6R pQTL weighed by effect on CRP	Empyema UKB/Finngen	0.08088966452490653	0.0067185278918685766	TRUE	NA
