# Supplementary material for: The role of interleukin-6 signalling in pleural infection: observational and genetic analyses
Source: eBioMedicine. 2025 Aug 16;119:105887. doi: 10.1016/j.ebiom.2025.105887 (PMC12391500; doi:10.1016/j.ebiom.2025.105887)
Supplement: Supplementary Table S12 [file mmc12.zip › Supplementary_table_12_IVW_MR_deCODE_IV.tsv]

id.exposure	outcome	exposure	method	b	se	pval	or	l95	u95
IL-6R pQTL weighed by effect on CRP deCODE	Critical COVID-19	IL-6R pQTL weighed by effect on CRP deCODE	Inverse variance weighted	-0.40280853239113096	0.11939840125558868	7.417835724064148e-4	0.668440071694087	0.5289669111706498	0.8446882404375011
IL-6R pQTL weighed by effect on CRP deCODE	Empyema UKB/Finngen	IL-6R pQTL weighed by effect on CRP deCODE	Inverse variance weighted	-1.3631558230354928	0.3517255385391368	1.0635194638906203e-4	0.2558520776883909	0.12840860426366227	0.509781147710759
IL-6R pQTL weighed by effect on CRP deCODE	Myocardial Infarction	IL-6R pQTL weighed by effect on CRP deCODE	Inverse variance weighted	-0.34127600661774976	0.13106203968260494	0.009216233765159931	0.7108626783237537	0.5498236962613011	0.9190686957832876
IL-6R pQTL weighed by effect on CRP deCODE	Pneumonia	IL-6R pQTL weighed by effect on CRP deCODE	Inverse variance weighted	0.17751266925402176	0.08975906150572681	0.04796737282723042	1.1942431879769282	1.0015861653343898	1.4239581589599328
IL-6R pQTL weighed by effect on CRP deCODE	Rheumatoid Arthritis	IL-6R pQTL weighed by effect on CRP deCODE	Inverse variance weighted	-0.63174806224947	0.37316282472385887	0.09046393496280265	0.5316616106373816	0.25585428424995393	1.1047853627082096
