# Supplementary material for: The role of interleukin-6 signalling in pleural infection: observational and genetic analyses
Source: eBioMedicine. 2025 Aug 16;119:105887. doi: 10.1016/j.ebiom.2025.105887 (PMC12391500; doi:10.1016/j.ebiom.2025.105887)
Supplement: Supplementary Table S13 [file mmc13.zip › Supplementary_table_13_PheWAS_CRP_IV_V2.tsv]

id	trait	chr	position	rsid	ea	nea	eaf	beta	se	p	n
ukb-b-18200	Blood clot, DVT, bronchitis, emphysema, asthma, rhinitis, eczema, allergy diagnosed by doctor: None of the above	1	154340789	rs12025518	C	A	0.260528	0.0063631	0.00109847	6.90001e-9	462013
ukb-b-18200	Blood clot, DVT, bronchitis, emphysema, asthma, rhinitis, eczema, allergy diagnosed by doctor: None of the above	1	154342517	rs79438587	T	C	0.171594	-0.00799377	0.00131633	1.29999e-9	462013
ukb-b-19379	Impedance of arm (left)	1	154416069	rs116141616	A	G	0.027929	-0.0250785	0.00425979	3.89996e-9	454850
ukb-b-18200	Blood clot, DVT, bronchitis, emphysema, asthma, rhinitis, eczema, allergy diagnosed by doctor: None of the above	1	154426970	rs2228145	C	A	0.40928	-0.00799717	9.76612e-4	2.60016e-16	462013
ukb-b-17241	Blood clot, DVT, bronchitis, emphysema, asthma, rhinitis, eczema, allergy diagnosed by doctor: Hayfever, allergic rhinitis or eczema	1	154426970	rs2228145	C	A	0.40928	0.00695869	8.8079e-4	2.80027e-15	462013
ukb-b-6235	Operation code: cholecystectomy/gall bladder removal	1	154609657	rs9426831	T	A	0.447051	0.0023456	4.05417e-4	7.19996e-9	462933
ukb-b-18200	Blood clot, DVT, bronchitis, emphysema, asthma, rhinitis, eczema, allergy diagnosed by doctor: None of the above	1	154340789	rs12025518	C	A	0.260528	0.0063631	0.00109847	6.90001e-9	462013
ukb-b-18200	Blood clot, DVT, bronchitis, emphysema, asthma, rhinitis, eczema, allergy diagnosed by doctor: None of the above	1	154342517	rs79438587	T	C	0.171594	-0.00799377	0.00131633	1.29999e-9	462013
ukb-b-19379	Impedance of arm (left)	1	154416069	rs116141616	A	G	0.027929	-0.0250785	0.00425979	3.89996e-9	454850
ieu-b-4764	C-reactive protein	1	154426970	rs2228145	C	A	NA	-0.0649	0.0056	1.00092e-30	61308
ieu-b-31	monocyte cell count	1	154426970	rs2228145	C	A	0.407113	0.017408	0.001894	4.04017e-20	520178
ieu-b-4763	C-reactive protein	1	154426970	rs2228145	C	A	NA	-0.081	0.0098	1.22914e-16	NA
ieu-b-5145	Atopic dermatitis	1	154426970	rs2228145	C	A	0.379995	0.0626038	0.00758439	1.6099e-16	NA
ukb-b-18200	Blood clot, DVT, bronchitis, emphysema, asthma, rhinitis, eczema, allergy diagnosed by doctor: None of the above	1	154426970	rs2228145	C	A	0.40928	-0.00799717	9.76612e-4	2.60016e-16	462013
ukb-b-17241	Blood clot, DVT, bronchitis, emphysema, asthma, rhinitis, eczema, allergy diagnosed by doctor: Hayfever, allergic rhinitis or eczema	1	154426970	rs2228145	C	A	0.40928	0.00695869	8.8079e-4	2.80027e-15	462013
ieu-b-107	apolipoprotein A-I	1	154426970	rs2228145	C	A	0.408664	0.0116173	0.00198467	4.79999e-9	NA
ieu-b-31	monocyte cell count	1	154505106	rs77994623	T	C	0.16697	-0.015023	0.00251	2.20999e-9	520649
ieu-b-4808	25 hydroxyvitamin D level	1	154609657	rs9426831	T	A	0.448758	-0.009952	0.001948	0	NA
ieu-b-4870	Sex hormone binding globulin (SHBG)	1	154609657	rs9426831	T	A	0.445288	0.0279428	0.00296795	4.70002e-21	NA
ieu-b-35	C-Reactive protein level	1	154609657	rs9426831	T	A	0.444792	-0.030656	0.003555	6.85015e-18	204402
ieu-b-4871	Sex hormone binding globulin (SHBG)	1	154609657	rs9426831	T	A	0.447792	0.0249406	0.00318388	4.70002e-15	NA
ieu-b-107	apolipoprotein A-I	1	154609657	rs9426831	T	A	0.446496	0.0150935	0.00196939	1.80011e-14	NA
ieu-b-5135	Age at menarche	1	154609657	rs9426831	T	A	0.4645	-0.0148	0.0024	9.17403e-10	NA
ukb-b-6235	Operation code: cholecystectomy/gall bladder removal	1	154609657	rs9426831	T	A	0.447051	0.0023456	4.05417e-4	7.19996e-9	462933
